# Supplementary material for: Guadecitabine increases response to combined anti-CTLA-4 and anti-PD-1 treatment in mouse melanoma in vivo by controlling T-cells, myeloid derived suppressor and NK cells
Source: J Exp Clin Cancer Res. 2023 Mar 18;42:67. doi: 10.1186/s13046-023-02628-x (PMC10024396; doi:10.1186/s13046-023-02628-x)
Supplement: Supplementary file 6 — Additional file 6: Supplementary Table 1. List of the 334 genes identified by 103 probes using the most variable 1% of probes differentially methylated between the tumors from mice treated with guadecitabine compared to those without guadecitabine. [file 13046_2023_2628_MOESM6_ESM.xls]

## Sheet: Sheet0
© 2000-2022 QIAGEN. All rights reserved.
Symbol	Entrez Gene Name	Affymetrix/Agilent/CAS Registry Number/CodeLink/Ensembl/Entrez Gene/GenBank/Gene Symbol - human (HUGO / HGNC / Entrez Gene)/Gene Symbol - mouse (Entrez Gene)/Gene Symbol - rat (Entrez Gene)/GenPept/GI Number/Human Metabolome Database (HMDB)/Illumina/Ingenuity/International Protein Index/KEGG/Life Technologies (Applied Biosystems)/miRBase (mature)/miRBase (stemloop)/PubChem CID/RefSeq/UCSC (hg18)/…	Expr Log Ratio	Expr p-value	Expr Fold Change	Location	Type(s)	Biomarker Application(s)	Drug(s)	Entrez Gene ID for Human	Entrez Gene ID for Mouse	Entrez Gene ID for Rat
2610035D17Rik	RIKEN cDNA 2610035D17 gene	2610035D17Rik	-0,128	2,01E-05	5416,000	Other	other				72386
2610307P16Rik	RIKEN cDNA 2610307P16 gene	2610307P16Rik	-0,116	1,13E-02	25829,000	Other	other				72518
2810408I11Rik	RIKEN cDNA 2810408I11 gene	2810408I11Rik	-0,143	7,27E-09	1704,000	Other	other				69941
4930473H19Rik	RIKEN cDNA 4930473H19 gene	4930473H19Rik	-0,179	1,65E-07	2173,000	Other	other				74926
4930527F14Rik	RIKEN cDNA 4930527F14 gene	4930527F14Rik	-0,253	1,98E-10	505,000	Other	other				67651
4930592I03Rik	RIKEN cDNA 4930592I03 gene	4930592I03Rik	-0,114	1,70E-05	9479,000	Other	other				75853
4931406H21Rik	RIKEN cDNA 4931406H21 gene	4931406H21Rik	-0,261	3,19E-12	460,000	Other	other				77592
4933424G06Rik	RIKEN cDNA 4933424G06 gene	A0A140LIP3	-0,157	3,68E-06	3863,000	Other	other				71166
ADCK1	aarF domain containing kinase 1	Q9D0L4	-0,183	2,49E-04	9416,000	Cytoplasm	kinase			57143	72113	366698
AFF3	AF4/FMR2 family member 3	F8WJA7	-0,151	3,92E-05	6221,000	Nucleus	transcription regulator			3899	16764	363220
AGPAT3	1-acylglycerol-3-phosphate O-acyltransferase 3	D3YUW0	-0,140	1,11E-08	3881,000	Cytoplasm	enzyme			56894	28169	294324
AHI1	Abelson helper integration site 1	E9Q552	-0,148	6,85E-10	4545,000	Cytoplasm	other	unspecified application		54806	52906	308923
AI463229	expressed sequence AI463229	AI463229	-0,272	2,23E-11	594,000	Other	other				100042802
Airn	antisense Igf2r RNA	Airn	-0,140	5,99E-05	6827,000	Nucleus	other				104103
ALCAM	activated leukocyte cell adhesion molecule	Q5MPX5	-0,288	2,65E-13	339,000	Plasma Membrane	other	prognosis	praluzatamab ravtansine	214	11658	79559
ANKHD1/ANKHD1-EIF4EBP3	ankyrin repeat and KH domain containing 1	F7DE17	-0,130	1,74E-06	3366,000	Cytoplasm	other			54882|404734	108857	100529260
ANKS1A	ankyrin repeat and sterile alpha motif domain containing 1A	Q3UHP6	-0,154	6,41E-07	2797,000	Cytoplasm	other			23294	224650	309639
AOPEP	aminopeptidase O (putative)	A0A1Y7VN79	-0,149	1,75E-06	3376,000	Cytoplasm	peptidase			84909	72061	290963
APBB3	amyloid beta precursor protein binding family B member 3	A0A494B9D6	-0,172	5,47E-11	1816,000	Cytoplasm	other			10307	225372	117026
APOBEC2	apolipoprotein B mRNA editing enzyme catalytic subunit 2	Q9WV35	-0,155	2,32E-06	3564,000	Other	enzyme			10930	11811	301226
APP	amyloid beta precursor protein	A0A2I3BQZ9	-0,131	5,22E-04	11210,000	Plasma Membrane	other	diagnosis,efficacy,unspecified application	aducanumab,bapineuzumab,florbetaben F,florbetapir F18,flutemetamol	351	11820	54226
ARHGAP23	Rho GTPase activating protein 23	B1AQY2	-0,146	3,60E-03	18787,000	Cytoplasm	other			57636	58996	303501
ARHGAP27	Rho GTPase activating protein 27	A2AB70	-0,213	1,72E-10	487,000	Cytoplasm	other			201176	544817	303583
ARHGAP31	Rho GTPase activating protein 31	B2RSI0	-0,134	2,79E-06	4971,000	Cytoplasm	other			57514	12549	288093
ARHGAP39	Rho GTPase activating protein 39	H3BJW7	-0,160	9,71E-05	7555,000	Nucleus	other			80728	223666	500901
ARID5B	AT-rich interaction domain 5B	A0A1X7SB62	-0,236	3,54E-11	1018,000	Nucleus	transcription regulator			84159	71371	309728
ARMC2	armadillo repeat containing 2	F7B746	-0,145	2,67E-05	5748,000	Extracellular Space	other			84071	213402	499470
ARSG	arylsulfatase G	Q3TYD4	-0,169	2,42E-09	879,000	Cytoplasm	enzyme			22901	74008	303631
ARVCF	ARVCF delta catenin family member	P98203	-0,128	3,67E-06	4439,000	Plasma Membrane	other			421	11877	303798
ATG10	autophagy related 10	A0A286YD93	-0,088	1,77E-03	15476,000	Plasma Membrane	enzyme			83734	66795	688555
ATP2B1	ATPase plasma membrane Ca2+ transporting 1	A0A1W2P7C7	-0,103	1,01E-04	7613,000	Plasma Membrane	transporter			490	67972	29598
ATP5PO	ATP synthase peripheral stalk subunit OSCP	F7D3P8	-0,227	2,64E-10	1175,000	Cytoplasm	transporter			539	28080	192241
ATP6V0A1	ATPase H+ transporting V0 subunit a1	K3W4T3	-0,100	2,34E-04	9270,000	Cytoplasm	transporter			535	11975	29757
ATRNL1	attractin like 1	Q6A051	-0,262	5,99E-10	642,000	Other	other			26033	226255	307992
B4GALT6	beta-1,4-galactosyltransferase 6	Q9WVK5	-0,123	9,00E-08	7748,000	Cytoplasm	enzyme			9331	56386	65196
BAHCC1	BAH domain and coiled-coil containing 1	E9Q7G4	-0,138	6,31E-09	2781,000	Other	other			57597	268515	360674
BCAS3	BCAS3 microtubule associated cell migration factor	B1AR76	-0,098	1,59E-02	28412,000	Nucleus	other			54828	192197	363662
Bcas3os1	BCAS3 microtubule associated cell migration factor, opposite strand 1	Bcas3os1	-0,077	1,09E-01	48644,000	Other	other				71489
BCL6	BCL6 transcription repressor	Q544F9	-0,136	6,49E-04	11869,000	Nucleus	transcription regulator	diagnosis,efficacy,prognosis,unspecified application		604	12053	303836
BECN1	beclin 1	E9PX06	-0,207	7,02E-09	1200,000	Cytoplasm	other	efficacy		8678	56208	114558
BOP1	BOP1 ribosomal biogenesis factor	P97452	-0,294	1,08E-11	232,000	Nucleus	other			23246	12181	300050
BRICD5	BRICHOS domain containing 5	Q8BV89	-0,156	7,01E-09	1123,000	Other	enzyme			283870	319259
Bricd5	BRICHOS domain containing 5	Bricd5	-0,156	7,01E-09	1123,000	Other	other					681370
C2	complement C2	B8JJM9	-0,207	3,59E-10	589,000	Extracellular Space	peptidase			717	12263	24231
C030037D09Rik	RIKEN cDNA C030037D09 gene	C030037D09Rik	-0,216	7,47E-08	1858,000	Other	other				193280
C4A/C4B	complement C4A (Rodgers blood group)	P01029	-0,137	3,09E-05	5922,000	Extracellular Space	other		IgG	720|721	12268|625018	24233|406161
CABCOCO1	ciliary associated calcium binding coiled-coil 1	A0A0R4J010	-0,174	8,98E-10	3873,000	Cytoplasm	other			219621	73287	361834
CABLES1	Cdk5 and Abl enzyme substrate 1	Q9ESJ1	-0,195	2,81E-06	3686,000	Nucleus	other			91768	63955	307585
CAMKK1	calcium/calmodulin dependent protein kinase kinase 1	B1AUD3	-0,128	4,78E-03	20230,000	Cytoplasm	kinase			84254	55984	60341
CCDC80	coiled-coil domain containing 80	Q8R2G6	-0,292	1,64E-11	259,000	Nucleus	other			151887	67896	64387
CCDC88C	coiled-coil domain containing 88C	Q9DCU8	-0,210	1,03E-10	807,000	Cytoplasm	other			440193	68339	362770
CCNYL1	cyclin Y like 1	A0A087WPI4	-0,143	7,27E-09	1704,000	Plasma Membrane	other			151195	227210	316452
CD63	CD63 molecule	Q549D0	-0,129	2,64E-04	9532,000	Plasma Membrane	other			967	12512	29186
CDC42EP3	CDC42 effector protein 3	A0A3B2WBL9	-0,123	5,04E-04	11122,000	Cytoplasm	other			10602	260409	313838
CDK15	cyclin dependent kinase 15	Q3V3A1	-0,196	6,61E-10	658,000	Plasma Membrane	kinase			65061	271697	301440
Cdsn	corneodesmosin	Cdsn	-0,194	2,38E-07	2324,000	Cytoplasm	other					682408
Cdsn	corneodesmosin	Q7TPC1	-0,194	2,38E-07	2324,000	Extracellular Space	other				386463
CELA1	chymotrypsin like elastase 1	A0A2R8VHL3	-0,095	8,42E-04	12728,000	Extracellular Space	peptidase	efficacy		1990	109901	24331
CELF4	CUGBP Elav-like family member 4	Q7TSY6	-0,115	2,19E-05	5508,000	Nucleus	translation regulator			56853	108013
Celf4	CUGBP, Elav-like family member 4	Celf4	-0,115	2,19E-05	5508,000	Nucleus	other					307540
CENPX	centromere protein X	Q8C4X1	-0,134	1,11E-06	3090,000	Nucleus	other			201254	20892	688314
CEP170B	centrosomal protein 170B	B9EIX2	-0,127	2,17E-06	3519,000	Other	other			283638	217882	500726
CFAP54	cilia and flagella associated protein 54	E9PZY5	-0,130	2,34E-05	5581,000	Cytoplasm	other			144535	380654	314740
CKB	creatine kinase B	Q04447	-0,171	7,22E-12	3588,000	Cytoplasm	kinase	safety		1152	12709	24264
CNNM2	cyclin and CBS domain divalent metal cation transport mediator 2	Q3TWN3	-0,224	3,63E-09	977,000	Plasma Membrane	transporter			54805	94219	294014
COL18A1	collagen type XVIII alpha 1 chain	P39061	-0,110	2,14E-04	9093,000	Extracellular Space	other	diagnosis	collagenase	80781	12822	85251
COL1A1	collagen type I alpha 1 chain	P11087	-0,121	1,51E-05	5106,000	Extracellular Space	other	diagnosis	collagenase	1277	12842	29393
COL8A1	collagen type VIII alpha 1 chain	Q00780	-0,170	1,42E-07	2108,000	Extracellular Space	other		collagenase	1295	12837	304021
COL9A1	collagen type IX alpha 1 chain	Q9D0D2	-0,189	1,17E-08	1256,000	Extracellular Space	other		collagenase	1297	12839	305104
CREM	cAMP responsive element modulator	F6VJ22	-0,234	3,18E-11	319,000	Nucleus	transcription regulator			1390	12916	25620
CRIM1	cysteine rich transmembrane BMP regulator 1	A0A3Q4EBT2	-0,197	2,70E-08	2208,000	Extracellular Space	kinase	unspecified application		51232	50766	298744
CRIP1	cysteine rich protein 1	A0A0G2JEK2	-0,146	8,81E-06	4609,000	Cytoplasm	other	unspecified application		1396	12925	691657
CTNNA1	catenin alpha 1	A0A494BBA4	-0,222	5,38E-12	1328,000	Plasma Membrane	other	diagnosis		1495	12385	307505
CUEDC1	CUE domain containing 1	F2Z3X3	-0,143	2,46E-06	3594,000	Other	other			404093	103841	303419
CUEDC2	CUE domain containing 2	A0A494BB13	-0,128	1,16E-06	5676,000	Extracellular Space	other			79004	67116	294009
CXXC5	CXXC finger protein 5	A0A494B9V4	-0,232	1,21E-07	2043,000	Nucleus	other			51523	67393	291670
D630024D03Rik	RIKEN cDNA D630024D03 gene	D630024D03Rik	-0,112	5,12E-05	6607,000	Other	other				414116
DAAM1	dishevelled associated activator of morphogenesis 1	Q8BPM0	-0,117	2,46E-02	32072,000	Cytoplasm	other			23002	208846	314212
DAGLA	diacylglycerol lipase alpha	S4R2M3	-0,107	2,44E-02	31995,000	Plasma Membrane	enzyme			747	269060	309207
DBN1	drebrin 1	F7CPL2	-0,112	1,00E-05	9584,000	Cytoplasm	other			1627	56320	81653
DDR1	discoidin domain receptor tyrosine kinase 1	B0V2I0	-0,320	4,22E-11	348,000	Plasma Membrane	kinase	diagnosis	blinatumomab/imatinib,bosutinib/imatinib,corticosteroid/nilotinib,dacomitinib,dasatinib/nilotinib,DDR1-IN-1,decitabine/imatinib,dexamethasone/nilotinib/vincristine,imatinib,imatinib/inotuzumab ozogamicin,imatinib/nilotinib,imatinib/rituximab,imatinib/sirolimus,imatinib/sorafenib,imatinib/sunitinib,nilotinib,nilotinib/rituximab,pralsetinib,SM1-71,WZ-4-145	780	12305	25678
DLG4	discs large MAGUK scaffold protein 4	A0A338P6E5	-0,182	3,26E-09	1670,000	Plasma Membrane	kinase	unspecified application		1742	13385	29495
DLST	dihydrolipoamide S-succinyltransferase	A0A1Y7VN44	-0,133	2,93E-06	3713,000	Cytoplasm	enzyme			1743	78920	299201
DNAH17	dynein axonemal heavy chain 17	A2A520	-0,170	8,60E-07	2956,000	Cytoplasm	other			8632	69926	287845
DOP1B	DOP1 leucine zipper like protein B	A0A2I3BQW4	-0,112	1,07E-07	8700,000	Cytoplasm	other			9980	70028	304077
DPYSL2	dihydropyrimidinase like 2	O08553	-0,096	9,11E-03	24242,000	Cytoplasm	enzyme			1808	12934	25416
DYM	dymeclin	Q8CHY3	-0,151	1,88E-07	3412,000	Cytoplasm	other			54808	69190	291433
DYNC1H1	dynein cytoplasmic 1 heavy chain 1	Q9JHU4	-0,159	5,09E-07	2679,000	Cytoplasm	peptidase			1778	13424	29489
E130307A14Rik	RIKEN cDNA E130307A14 gene	E130307A14Rik	-0,167	1,09E-09	2576,000	Other	other				327744
EAPP	E2F associated phosphoprotein	F8WGY8	-0,122	2,95E-07	4790,000	Cytoplasm	other			55837	66266	299043
EFCAB9	EF-hand calcium binding domain 9	B1ATW6	-0,164	5,22E-08	3040,000	Cytoplasm	other			285588	69306	688481
ELK3	ETS transcription factor ELK3	G3UVW8	-0,154	1,38E-07	2094,000	Nucleus	transcription regulator			2004	13713	362871
ENPP2	ectonucleotide pyrophosphatase/phosphodiesterase 2	G3UXY9	-0,283	1,45E-08	1307,000	Plasma Membrane	enzyme		VPC8a202	5168	18606	84050
EPB41L4A	erythrocyte membrane protein band 4.1 like 4A	P52963	-0,156	3,81E-07	2530,000	Extracellular Space	other			64097	13824
Epb41l4a	erythrocyte membrane protein band 4.1 like 4A	Epb41l4a	-0,156	3,81E-07	2530,000	Other	other					307514
EPHA4	EPH receptor A4	A0A087WQW6	-0,113	1,82E-04	8737,000	Plasma Membrane	kinase			2043	13838	316539
EXTL3	exostosin like glycosyltransferase 3	Extl3	-0,194	2,19E-08	1437,000	Cytoplasm	enzyme	prognosis		2137	54616	56819
FAM83A	family with sequence similarity 83 member A	Q8K2P2	-0,156	1,00E-06	3033,000	Other	other			84985	239463	500873
FANCC	FA complementation group C	A0A1Y7VKS5	-0,149	1,75E-06	3376,000	Nucleus	other			2176	14088	24361
FARP1	FERM, ARH/RhoGEF and pleckstrin domain protein 1	F8VPU2	-0,085	1,01E-01	47718,000	Plasma Membrane	other			10160	223254	306183
FBXL15	F-box and leucine rich repeat protein 15	Q91W61	-0,163	7,07E-06	4419,000	Cytoplasm	other
FBXO40	F-box protein 40	Q3KN92	-0,188	3,87E-05	6200,000	Cytoplasm	other
FITM1	fat storage inducing transmembrane protein 1	Q91V79	-0,210	3,43E-06	3815,000	Extracellular Space	other
FKBP5	FKBP prolyl isomerase 5	Q64378	-0,234	4,12E-12	180,000	Nucleus	enzyme
FNDC3A	fibronectin type III domain containing 3A	E0CXY0	-0,233	9,87E-11	474,000	Cytoplasm	other
FOXJ1	forkhead box J1	Q61660	-0,142	2,79E-08	1757,000	Nucleus	transcription regulator
FST	follistatin	Q8BNY0	0,056	2,07E-01	58405,000	Extracellular Space	other
FYN	FYN proto-oncogene, Src family tyrosine kinase	D3YZ57	-0,154	5,03E-08	3969,000	Plasma Membrane	kinase	efficacy	afatinib/dasatinib,blinatumomab/dasatinib,corticosteroid/dasatinib,cytarabine/dasatinib,cytarabine/dasatinib/dexamethasone/methotrexate,dasatinib,dasatinib/dexamethasone,dasatinib/dexamethasone/vincristine,dasatinib/erlotinib,dasatinib/filgrastim,dasatinib/inotuzumab ozogamicin,dasatinib/nilotinib,dasatinib/rituximab,JNJ-26483327,PD 173958,PD162531,PP1,PP2/AG1879 tyrosine kinase inhibitor,SM1-71
GAL3ST1	galactose-3-O-sulfotransferase 1	Q9JHE4	-0,145	7,86E-06	4520,000	Cytoplasm	enzyme
GAS2L3	growth arrest specific 2 like 3	A0A1W2P6G4	-0,184	1,26E-07	2154,000	Other	other
GIGYF2	GRB10 interacting GYF protein 2	G3UZX7	-0,170	1,37E-08	1294,000	Cytoplasm	other
GLI3	GLI family zinc finger 3	Q61602	-0,162	7,11E-07	2850,000	Nucleus	transcription regulator	efficacy
Gm3734	predicted gene 3734	Gm3734	-0,164	2,21E-07	2294,000	Other	other
Gm11696	predicted gene 11696	Gm11696	-0,194	9,16E-06	4642,000	Other	other
Gm11733	predicted gene 11733	Q8BQP1	-0,246	8,15E-12	220,000	Other	other
Gm11958	predicted gene 11958	Gm11958	-0,143	4,12E-07	3663,000	Other	other
Gm12188	predicted gene 12188	Gm12188	-0,260	1,49E-04	8319,000	Other	other
Gm16104	predicted gene 16104	Gm16104	-0,158	2,60E-09	1182,000	Other	other
Gm16191	predicted gene 16191	Gm16191	-0,127	5,12E-07	2684,000	Other	other
Gm19522	predicted gene, 19522	Gm19522	-0,156	1,93E-05	5377,000	Other	other
Gm19696	predicted gene, 19696	Gm19696	-0,170	3,95E-09	998,000	Other	other
Gm26885	predicted gene, 26885	Gm26885	-0,282	3,01E-11	312,000	Other	other
Gm27572	predicted gene, 27572	Gm27572	-0,131	1,07E-06	3075,000	Other	other
Gm29590	predicted gene 29590	Gm29590	-0,211	2,74E-10	961,000	Other	other
Gm30042	--	Gm30042	-0,079	1,13E-02	25852,000	Other	other
Gm30057	predicted gene, 30057	Gm30057	-0,103	2,36E-03	16703,000	Other	other
Gm30108	predicted gene, 30108	Gm30108	-0,136	1,30E-09	3646,000	Other	other
Gm30525	predicted gene, 30525	Gm30525	-0,145	2,22E-06	3535,000	Other	other
Gm30599	predicted gene, 30599	Gm30599	-0,198	1,66E-04	8539,000	Other	other
Gm30863	predicted gene, 30863	Gm30863	-0,211	2,74E-10	961,000	Other	other
Gm31485	predicted gene, 31485	Gm31485	-0,107	3,22E-04	10008,000	Other	other
Gm32497	--	Gm32497	-0,149	1,51E-04	8348,000	Other	other
Gm33533	predicted gene, 33533	Gm33533	-0,157	3,68E-06	3863,000	Other	other
Gm34418	--	Gm34418	-0,246	8,15E-12	220,000	Other	other
Gm35598	--	Gm35598	-0,180	1,38E-07	2091,000	Other	other
Gm35828	--	Gm35828	-0,154	2,21E-08	1443,000	Other	other
Gm35853	predicted gene, 35853	Gm35853	-0,243	1,99E-11	273,000	Other	other
Gm35882	predicted gene, 35882	Gm35882	-0,052	8,99E-02	46119,000	Other	other
Gm36037	predicted gene, 36037	Gm36037	-0,089	4,23E-03	19602,000	Other	other
Gm36199	--	Gm36199	-0,282	3,01E-11	312,000	Other	other
Gm36756	predicted gene, 36756	Gm36756	-0,210	1,03E-10	807,000	Other	other
Gm36757	predicted gene, 36757	Gm36757	-0,142	8,27E-07	2936,000	Other	other
Gm39609	predicted gene, 39609	Gm39609	-0,093	5,38E-04	11995,000	Other	other
Gm39793	predicted gene, 39793	Gm39793	-0,167	1,57E-07	3081,000	Other	other
Gm40706	--	Gm40706	-0,207	3,59E-10	589,000	Other	other
Gm41074	predicted gene, 41074	Gm41074	0,056	2,07E-01	58405,000	Other	other
Gm41144	--	Gm41144	-0,253	1,98E-10	505,000	Other	other
Gm41484	predicted gene, 41484	Gm41484	-0,152	3,76E-05	6161,000	Other	other
Gm10409 (includes others)	predicted pseudogene 8348	Q6UY52	0,034	3,05E-01	65021,000	Other	other
GNA13	G protein subunit alpha 13	P27601	-0,194	9,16E-06	4642,000	Plasma Membrane	enzyme
GNB1L	G protein subunit beta 1 like	Q3TM20	-0,126	2,14E-05	5942,000	Cytoplasm	other
GNG7	G protein subunit gamma 7	D3Z483	-0,285	6,64E-12	627,000	Plasma Membrane	enzyme
GPC6	glypican 6	Q8R3X6	-0,189	1,43E-07	2114,000	Plasma Membrane	transmembrane receptor
GPT	glutamic--pyruvic transaminase	A0A2R8VHW0	-0,154	3,04E-07	2432,000	Cytoplasm	enzyme
GRN	granulin precursor	H3BLC9	-0,237	2,86E-08	1517,000	Extracellular Space	growth factor
GSTO2	glutathione S-transferase omega 2	A0A494BBG0	-0,322	5,22E-12	203,000	Cytoplasm	enzyme
HAGHL	hydroxyacylglutathione hydrolase like	D3YUS7	-0,194	6,22E-10	649,000	Other	enzyme
HDAC5	histone deacetylase 5	B7ZDF4	-0,180	1,35E-10	1322,000	Nucleus	transcription regulator		belinostat,pyroxamide,tributyrin
HIF1A	hypoxia inducible factor 1 subunit alpha	A0A0R4J1E9	-0,144	1,15E-05	4873,000	Nucleus	transcription regulator	diagnosis,efficacy,prognosis,response to therapy	BAY 87-2243,EZN 2968,PX 478
HLF	HLF transcription factor, PAR bZIP family member	H3BKN8	-0,213	3,83E-09	993,000	Nucleus	transcription regulator
Hmga2	high mobility group AT-hook 2	Q6NSP9	-0,086	7,30E-04	12570,000	Nucleus	enzyme
HOMER1	homer scaffold protein 1	E9Q0I7	-0,165	5,39E-08	1727,000	Plasma Membrane	other
HOXC6	homeobox C6	Hoxc6	-0,176	1,57E-07	2150,000	Nucleus	transcription regulator	diagnosis
HSP90AA1	heat shock protein 90 alpha family class A member 1	B7ZC50	-0,097	3,26E-04	10042,000	Cytoplasm	enzyme	safety,unspecified application	alvespimycin,cisplatin,luminespib,retaspimycin,TAS-116
Ifi47	interferon gamma inducible protein 47	A0A1L1SQM2	-0,260	1,49E-04	8319,000	Cytoplasm	other
IGF2BP2	insulin like growth factor 2 mRNA binding protein 2	A6X8Z3	-0,189	4,29E-11	2413,000	Cytoplasm	translation regulator
IKZF2	IKAROS family zinc finger 2	A0A087WNX1	-0,231	1,14E-10	439,000	Nucleus	transcription regulator
IMPA2	inositol monophosphatase 2	Q91UZ5	-0,121	2,32E-05	5567,000	Cytoplasm	phosphatase
IP6K3	inositol hexakisphosphate kinase 3	Q8BWD2	-0,129	4,42E-06	6027,000	Cytoplasm	kinase
IRF1	interferon regulatory factor 1	Q5SX15	-0,145	2,55E-05	5686,000	Nucleus	transcription regulator
ITSN1	intersectin 1	Q9Z0R4	-0,227	2,64E-10	1175,000	Cytoplasm	other
JPH4	junctophilin 4	Q80WT0	-0,147	1,02E-08	1882,000	Cytoplasm	other
KANK3	KN motif and ankyrin repeat domains 3	Q6P8V1	-0,233	2,29E-10	638,000	Cytoplasm	other
KIF6	kinesin family member 6	E9PX57	-0,068	1,40E-01	52242,000	Nucleus	other
KLC1	kinesin light chain 1	Q7TNF4	-0,129	2,89E-04	9733,000	Cytoplasm	other
KRT80	keratin 80	Q0VBK2	-0,243	1,99E-11	273,000	Cytoplasm	other
KSR1	kinase suppressor of ras 1	Q5SXE4	-0,243	2,62E-11	590,000	Cytoplasm	kinase
LBH	LBH regulator of WNT signaling pathway	F6UVG6	-0,085	5,87E-03	21452,000	Nucleus	transcription regulator
Lncenc1	long non-coding RNA, embryonic stem cells expressed 1	Lncenc1	-0,188	2,09E-07	2268,000	Other	other
LOC108167922	ribosomal protein L27 pseudogene	LOC108167922	0,017	5,53E-01	76930,000	Other	other
LOXL4	lysyl oxidase like 4	E9Q600	-0,184	9,48E-07	3000,000	Extracellular Space	enzyme
LRP5	LDL receptor related protein 5	H3BL52	-0,119	3,16E-07	5521,000	Plasma Membrane	transmembrane receptor	diagnosis	BI 905681,BI-905677
LRPPRC	leucine rich pentatricopeptide repeat containing	Q6PB66	-0,238	5,85E-10	1266,000	Cytoplasm	other
LRRC45	leucine rich repeat containing 45	A2AC11	-0,134	1,11E-06	3090,000	Cytoplasm	other
LRRTM2	leucine rich repeat transmembrane neuronal 2	A0A494B9W9	-0,222	5,38E-12	1328,000	Plasma Membrane	other
MACROH2A1	macroH2A.1 histone	Q9QZQ8	-0,107	3,22E-04	10008,000	Nucleus	other
MAP4K4	mitogen-activated protein kinase kinase kinase kinase 4	A0A0A6YWR8	-0,121	3,31E-05	6013,000	Cytoplasm	kinase		GNE-495,NCB-0846,PF-06260933
Maskbp3	multiple ankyrin repeats single KH domain binding protein 3	F6RUI8	-0,130	1,74E-06	3366,000	Other	other
MBD2	methyl-CpG binding domain protein 2	F6UPR7	-0,160	4,90E-05	6544,000	Nucleus	transcription regulator
MBNL2	muscleblind like splicing regulator 2	A0A2K6EDM5	-0,207	4,42E-11	536,000	Nucleus	other
MEF2C	myocyte enhancer factor 2C	A0A0G2JGL3	-0,149	3,90E-06	3911,000	Nucleus	transcription regulator	unspecified application
MGAT4A	alpha-1,3-mannosyl-glycoprotein 4-beta-N-acetylglucosaminyltransferase A	Q812G0	-0,198	4,05E-07	2563,000	Cytoplasm	enzyme
MIDEAS	mitotic deacetylase associated SANT domain protein	A0A1Y7VP67	-0,137	5,72E-06	4507,000	Nucleus	transcription regulator
Mir6977	microRNA 6977	Mir6977	-0,136	7,59E-08	4480,000	Other	microRNA
mir-24	microRNA 24-1	Mir24-1	-0,149	1,75E-06	3376,000	Cytoplasm	microRNA	unspecified application
mir-763	microRNA 763	Mir763	-0,086	7,30E-04	12570,000	Cytoplasm	microRNA
mir-3074	microRNA 3074	Mir3074-1	-0,121	1,03E-05	4771,000	Other	microRNA
Mir99ahg	Mir99a and Mirlet7c-1 host gene (non-protein coding)	Mir99ahg	-0,131	9,45E-07	2998,000	Other	other
MLST8	MTOR associated protein, LST8 homolog	A0A3Q4EC26	-0,156	7,01E-09	1123,000	Cytoplasm	other
MRAP	melanocortin 2 receptor accessory protein	Q9D159	-0,141	1,85E-05	5326,000	Cytoplasm	other
MRPS7	mitochondrial ribosomal protein S7	Q80X85	-0,149	1,26E-14	8004,000	Cytoplasm	other
MRS2	magnesium transporter MRS2	Q5NCE8	-0,149	1,02E-06	3045,000	Cytoplasm	transporter
MRTFA	myocardin related transcription factor A	D3YUI2	-0,105	9,28E-06	6839,000	Nucleus	transcription regulator
MSH5	mutS homolog 5	G3UYF6	-0,143	6,87E-07	2826,000	Nucleus	enzyme
MSI2	musashi RNA binding protein 2	B1AT10	-0,216	7,47E-08	1858,000	Cytoplasm	other
NDST1	N-deacetylase and N-sulfotransferase 1	A0A494B9X7	-0,168	7,51E-05	7150,000	Cytoplasm	enzyme
Neat1	nuclear paraspeckle assembly transcript 1 (non-protein coding)	Neat1	-0,177	3,69E-07	2522,000	Nucleus	other
NEDD4L	NEDD4 like E3 ubiquitin protein ligase	A0A494B9L5	-0,205	4,41E-09	1023,000	Cytoplasm	enzyme
NEU1	neuraminidase 1	Q3UL64	-0,302	2,10E-12	145,000	Cytoplasm	enzyme
NFE2	nuclear factor, erythroid 2	D3Z706	-0,188	6,20E-07	2780,000	Nucleus	transcription regulator
NFIC	nuclear factor I C	A0A1Y7VK55	-0,158	2,60E-09	1182,000	Nucleus	transcription regulator
NID1	nidogen 1	P10493	-0,152	2,21E-04	9153,000	Extracellular Space	other
NRCAM	neuronal cell adhesion molecule	A0A1W2P6V1	-0,211	3,24E-09	950,000	Plasma Membrane	other
NRP2	neuropilin 2	Q8QZY7	-0,145	1,35E-09	3746,000	Plasma Membrane	kinase
NSMCE2	NSE2 (MMS21) homolog, SMC5-SMC6 complex SUMO ligase	Q91VT1	-0,093	7,41E-03	22922,000	Nucleus	enzyme
NSUN2	NOP2/Sun RNA methyltransferase 2	H3BJF3	-0,187	2,27E-08	1450,000	Nucleus	enzyme
NUAK1	NUAK family kinase 1	F6XZX4	-0,137	2,47E-04	9388,000	Nucleus	kinase		HTH-01-015,MRT68921,narazaciclib
NUDT3	nudix hydrolase 3	H3BJY4	-0,195	1,65E-11	2056,000	Cytoplasm	phosphatase
OR2V1	olfactory receptor family 2 subfamily V member 1	Q8VGD6	-0,260	1,49E-04	8319,000	Plasma Membrane	G-protein coupled receptor
PAPLN	papilin, proteoglycan like sulfated glycoprotein	Q9EPX2	-0,235	7,00E-08	1822,000	Extracellular Space	other
PCCA	propionyl-CoA carboxylase subunit alpha	H3BJR0	-0,114	3,61E-03	18800,000	Cytoplasm	enzyme
PCDH1	protocadherin 1	Q8CFX3	-0,182	4,09E-06	3943,000	Plasma Membrane	other
PDLIM2	PDZ and LIM domain 2	F7C957	-0,180	1,91E-10	2655,000	Cytoplasm	other
PHLDB2	pleckstrin homology like domain family B member 2	D3Z231	-0,157	2,64E-05	5736,000	Cytoplasm	other
PICK1	protein interacting with PRKCA 1	E9PUZ5	-0,164	3,53E-06	3830,000	Cytoplasm	enzyme
PITPNM1	phosphatidylinositol transfer protein membrane associated 1	O35954	-0,140	2,40E-08	1462,000	Cytoplasm	transporter
PLCD3	phospholipase C delta 3	Q8K2J0	-0,182	1,81E-10	1415,000	Cytoplasm	enzyme
PLEC	plectin	E9Q3W4	-0,177	2,42E-08	1466,000	Cytoplasm	other	unspecified application
PLEKHG3	pleckstrin homology and RhoGEF domain containing G3	Q4VAC9	-0,121	7,23E-04	12221,000	Cytoplasm	other
PLEKHJ1	pleckstrin homology domain containing J1	A0A1W2P843	-0,090	1,71E-04	8601,000	Other	other
PNKD	PNKD metallo-beta-lactamase domain containing	Q69ZP3	-0,127	5,91E-09	5549,000	Nucleus	other
POLR3B	RNA polymerase III subunit B	P59470	-0,157	8,53E-07	2952,000	Nucleus	enzyme
PPARGC1B	PPARG coactivator 1 beta	Q8VHJ7	-0,212	2,07E-09	847,000	Nucleus	transcription regulator
PPP2R2A	protein phosphatase 2 regulatory subunit Balpha	A0A286YDJ9	-0,140	9,14E-11	6309,000	Cytoplasm	phosphatase
Ppp2r5c	protein phosphatase 2, regulatory subunit B', gamma	Q60996	-0,249	7,04E-06	4413,000	Nucleus	phosphatase
PPT2	palmitoyl-protein thioesterase 2	G5E8W7	-0,171	4,92E-06	4108,000	Cytoplasm	enzyme
PRPSAP1	phosphoribosyl pyrophosphate synthetase associated protein 1	B1AT83	-0,285	9,43E-17	522,000	Extracellular Space	other
PRR15L	proline rich 15 like	Q8JZM2	-0,167	3,54E-09	1842,000	Other	other
Prrt1	proline-rich transmembrane protein 1	O35449	-0,171	4,92E-06	4108,000	Plasma Membrane	other
PRTN3	proteinase 3	F6ZK01	-0,189	7,20E-06	4434,000	Extracellular Space	peptidase	unspecified application
PTPRM	protein tyrosine phosphatase receptor type M	A0A286YDL1	-0,122	2,59E-04	9498,000	Plasma Membrane	phosphatase
PTPRS	protein tyrosine phosphatase receptor type S	B0V2N1	-0,136	7,59E-08	4480,000	Plasma Membrane	phosphatase
Pvt1	Pvt1 oncogene	Pvt1	-0,108	7,44E-03	22943,000	Other	other
R3HDM2	R3H domain containing 2	E9PZ57	-0,128	2,23E-07	5226,000	Nucleus	other
RAD51B	RAD51 paralog B	O35719	-0,086	9,78E-03	24723,000	Nucleus	enzyme
RAI1	retinoic acid induced 1	B1AU85	-0,162	1,13E-09	1759,000	Cytoplasm	other
RARA	retinoic acid receptor alpha	Q3U3R3	-0,220	1,35E-06	3215,000	Nucleus	ligand-dependent nuclear receptor	diagnosis	acitretin,adapalene,AGN 190299,alitretinoin,arsenic trioxide,cytarabine/idarubicin/tretinoin,daunorubicin/tretinoin,doxorubicin/tretinoin,etretinate,halobetasol propionate/tazarotene,idarubicin/mitoxantrone/tretinoin,idarubicin/tretinoin,isotretinoin,mitoxantrone/tretinoin,NRX-195183,tamibarotene,tazarotene,theophylline/tretinoin/valproic acid,tretinoin
RARB	retinoic acid receptor beta	A0A286YCR2	0,083	1,04E-02	25230,000	Nucleus	ligand-dependent nuclear receptor	diagnosis,efficacy,prognosis,unspecified application	acitretin,adapalene,AGN 190299,alitretinoin,cytarabine/idarubicin/tretinoin,daunorubicin/tretinoin,doxorubicin/tretinoin,etretinate,fenretinide,halobetasol propionate/tazarotene,idarubicin/mitoxantrone/tretinoin,idarubicin/tretinoin,isotretinoin,mitoxantrone/tretinoin,tamibarotene,tazarotene,theophylline/tretinoin/valproic acid,tretinoin
RBMS2	RNA binding motif single stranded interacting protein 2	Q8VC70	-0,089	1,85E-03	15649,000	Nucleus	other
RGL2	ral guanine nucleotide dissociation stimulator like 2	A0A3Q4EGY1	-0,259	9,64E-13	117,000	Cytoplasm	other
RHOBTB1	Rho related BTB domain containing 1	E9Q1X7	0,040	3,26E-01	66211,000	Cytoplasm	enzyme
RICTOR	RPTOR independent companion of MTOR complex 2	Q6QI06	-0,179	4,19E-07	2588,000	Cytoplasm	other
RNF41	ring finger protein 41	A0A1W2P811	-0,110	2,65E-04	9550,000	Cytoplasm	enzyme
RNF217	ring finger protein 217	D3YYI7	-0,144	3,89E-07	3462,000	Cytoplasm	enzyme
RNF144A	ring finger protein 144A	A0A1Y7VMM6	-0,158	4,66E-08	3043,000	Nucleus	enzyme
ROBO1	roundabout guidance receptor 1	G5E843	-0,147	8,23E-06	4547,000	Plasma Membrane	transmembrane receptor
RPTOR	regulatory associated protein of MTOR complex 1	F7BQS0	-0,109	1,28E-03	14139,000	Cytoplasm	other
RTN4	reticulon 4	Q99P72	-0,110	2,52E-04	9444,000	Cytoplasm	other	diagnosis
RUNX1	RUNX family transcription factor 1	G3UWD2	-0,175	2,00E-08	1591,000	Nucleus	transcription regulator	unspecified application
RUNX2	RUNX family transcription factor 2	F6TRA6	-0,211	3,66E-10	577,000	Nucleus	transcription regulator	disease progression,prognosis,unspecified application
SAV1	salvador family WW domain containing protein 1	Q8VEB2	-0,107	2,26E-04	9203,000	Cytoplasm	other
SBNO2	strawberry notch homolog 2	A0A1W2P7W9	-0,078	1,96E-02	30096,000	Other	transcription regulator
SCX	scleraxis bHLH transcription factor	Q64124	-0,294	1,08E-11	232,000	Nucleus	transcription regulator
SDK2	sidekick cell adhesion molecule 2	Q6V4S5	-0,197	6,20E-12	549,000	Plasma Membrane	other
SEC14L1	SEC14 like lipid binding 1	A8Y5H7	-0,145	8,76E-09	2840,000	Cytoplasm	transporter
SEMA4D	semaphorin 4D	O09126	-0,138	1,83E-03	15600,000	Plasma Membrane	transmembrane receptor		pepinemab
SEPTIN4	septin 4	Q5ND09	-0,136	3,10E-07	2439,000	Cytoplasm	enzyme
SEPTIN9	septin 9	A2A6U3	-0,146	1,81E-04	8727,000	Cytoplasm	enzyme	diagnosis
SERINC5	serine incorporator 5	Q8BHJ6	-0,151	4,23E-08	2913,000	Plasma Membrane	transporter
Sf3a2	splicing factor 3a, subunit 2	G3UVU2	-0,090	1,71E-04	8601,000	Nucleus	other
SGMS1	sphingomyelin synthase 1	D3YV54	-0,145	1,20E-02	26252,000	Cytoplasm	enzyme
SH3PXD2A	SH3 and PX domains 2A	O89032	-0,149	1,92E-10	5248,000	Cytoplasm	other
SIRT1	sirtuin 1	Q3UNI1	-0,199	7,47E-11	773,000	Nucleus	transcription regulator		SIRT1 inhibitor III
SLC16A6	solute carrier family 16 member 6	H9KV19	-0,169	2,42E-09	879,000	Plasma Membrane	transporter
SLC35A4	solute carrier family 35 member A4	A0A087WQH8	-0,172	5,47E-11	1816,000	Cytoplasm	transporter
SLC37A1	solute carrier family 37 member 1	A0A494BAD1	-0,221	4,55E-07	2629,000	Plasma Membrane	transporter
SLC44A4	solute carrier family 44 member 4	E9PWK0	-0,207	1,62E-08	1342,000	Plasma Membrane	transporter		ASG-5ME
SLC45A2	solute carrier family 45 member 2	Q541S3	-0,116	2,38E-05	6369,000	Plasma Membrane	transporter
SMG6	SMG6 nonsense mediated mRNA decay factor	F6WT10	-0,139	1,74E-05	5263,000	Nucleus	enzyme
SMUG1	single-strand-selective monofunctional uracil-DNA glycosylase 1	Smug1	-0,336	1,37E-10	461,000	Nucleus	enzyme
SPAG9	sperm associated antigen 9	Q58A65	0,017	5,53E-01	76930,000	Cytoplasm	other
SPIDR	scaffold protein involved in DNA repair	Q8BGX7	-0,159	4,23E-04	10646,000	Nucleus	other
SPRYD4	SPRY domain containing 4	Q91WK1	-0,151	7,52E-06	4472,000	Cytoplasm	other
SPTB	spectrin beta, erythrocytic	E9Q397	-0,165	2,95E-06	3716,000	Plasma Membrane	other
SPTLC2	serine palmitoyltransferase long chain base subunit 2	Q542D6	-0,199	1,46E-10	622,000	Cytoplasm	enzyme
SRSF1	serine and arginine rich splicing factor 1	Q6PDM2	-0,103	3,70E-04	10343,000	Nucleus	other
SS18	SS18 subunit of BAF chromatin remodeling complex	A0A3Q4EI07	-0,101	4,04E-04	10547,000	Nucleus	transcription regulator
STAT3	signal transducer and activator of transcription 3	B7ZC18	-0,244	9,98E-13	119,000	Nucleus	transcription regulator	diagnosis,efficacy,prognosis,response to therapy	CAS3/SS3,danvatirsen,golotimod,NT219,OPB-31121,OPB-51602,STAT3 inhibitor,TTI-101
STK10	serine/threonine kinase 10	O55098	-0,181	1,68E-08	1350,000	Cytoplasm	kinase
SV2C	synaptic vesicle glycoprotein 2C	Q69ZS6	-0,109	2,91E-05	8514,000	Plasma Membrane	other
SYNE2	spectrin repeat containing nuclear envelope protein 2	D3Z2P5	-0,112	8,19E-04	12636,000	Nucleus	other
SYNGR1	synaptogyrin 1	D3YWY9	-0,227	3,96E-14	142,000	Plasma Membrane	transporter
SYNJ2	synaptojanin 2	Q9D2G5	-0,151	2,09E-07	2271,000	Cytoplasm	phosphatase
SYNPO	synaptopodin	Q8CC35	-0,050	1,88E-01	56761,000	Cytoplasm	other
TAMALIN	trafficking regulator and scaffold protein tamalin	Q9JJA9	-0,124	2,27E-07	3181,000	Plasma Membrane	other
TAP2	transporter 2, ATP binding cassette subfamily B member	A6X8J6	-0,180	1,48E-07	2130,000	Cytoplasm	transporter
TBC1D16	TBC1 domain family member 16	Q6PFC0	-0,204	1,12E-08	1246,000	Extracellular Space	other
TBC1D10A	TBC1 domain family member 10A	P58802	-0,105	1,04E-03	13429,000	Plasma Membrane	other
TCF4	transcription factor 4	A0A0J9YVB3	-0,217	1,33E-08	1286,000	Nucleus	transcription regulator
TENT4A	terminal nucleotidyltransferase 4A	Q6PB75	-0,187	2,27E-08	1450,000	Nucleus	enzyme
TET1	tet methylcytosine dioxygenase 1	A0A1W2P7E3	-0,033	6,57E-01	80838,000	Nucleus	enzyme
TFEB	transcription factor EB	D3Z219	-0,101	1,05E-03	13468,000	Nucleus	transcription regulator
TIAM1	TIAM Rac1 associated GEF 1	Q6P1D6	-0,284	1,97E-14	43,000	Cytoplasm	other
TIAM2	TIAM Rac1 associated GEF 2	Q6ZPF3	-0,116	1,52E-03	14857,000	Cytoplasm	enzyme
TJAP1	tight junction associated protein 1	A0A286YDK3	-0,143	4,72E-08	3367,000	Plasma Membrane	other
TMCC3	transmembrane and coiled-coil domain family 3	F6S041	-0,277	2,90E-06	3705,000	Cytoplasm	other
TMED10	transmembrane p24 trafficking protein 10	A0A1Y7VM54	-0,084	1,54E-02	28116,000	Cytoplasm	transporter
TNK2	tyrosine kinase non receptor 2	D3Z3U6	-0,164	1,40E-10	3685,000	Cytoplasm	kinase		afatinib/osimertinib,atezolizumab/cobimetinib/vemurafenib,bevacizumab/entrectinib,binimetinib/vemurafenib,cetuximab/irinotecan/vemurafenib,cetuximab/vemurafenib,cobimetinib/vemurafenib,crizotinib/vemurafenib,dabrafenib/trametinib/vemurafenib,entrectinib,erlotinib/osimertinib,gefitinib/osimertinib,GNF-7,ipilimumab/vemurafenib,irinotecan/panitumumab/vemurafenib,lorlatinib,osimertinib,trametinib/vem…
TOM1L2	target of myb1 like 2 membrane trafficking protein	Q5SXA4	-0,050	1,23E-01	50371,000	Cytoplasm	transporter
TRAF3IP2	TRAF3 interacting protein 2	Q8N7N6	-0,167	1,09E-09	2576,000	Cytoplasm	enzyme
TRIO	trio Rho guanine nucleotide exchange factor	A0A2I3BRP6	-0,140	1,44E-08	6304,000	Cytoplasm	kinase
Trp53cor1	tumor protein p53 pathway corepressor 1	Trp53cor1	-0,265	1,33E-11	286,000	Other	other
TRPS1	transcriptional repressor GATA binding 1	Q80V18	-0,135	1,79E-08	6031,000	Nucleus	transcription regulator	diagnosis,prognosis
TSPAN15	tetraspanin 15	F7BWT7	-0,159	2,48E-07	2340,000	Plasma Membrane	other
TUBB	tubulin beta class I	P99024	-0,204	1,02E-05	4760,000	Cytoplasm	other	efficacy	allopurinol/colchicine,anakinra/colchicine,canakinumab/colchicine,colchicine,ixabepilone
VEZF1	vascular endothelial zinc finger 1	Q5SXC4	-0,134	8,05E-07	5044,000	Nucleus	transcription regulator
VPS53	VPS53 subunit of GARP complex	E9PXG9	-0,118	1,35E-03	14382,000	Cytoplasm	other
WFIKKN2	WAP, follistatin/kazal, immunoglobulin, kunitz and netrin domain containing 2	Q7TQN3	-0,235	1,21E-05	4918,000	Extracellular Space	other
XK	X-linked Kx blood group	NA	-0,145	1,20E-02	26252,000	Plasma Membrane	other		zanamivir
ZBTB12	zinc finger and BTB domain containing 12	Q9Z150	-0,207	3,59E-10	589,000	Nucleus	transcription regulator
ZBTB20	zinc finger and BTB domain containing 20	Q8K0L9	-0,156	1,93E-05	5377,000	Nucleus	transcription regulator
ZBTB7C	zinc finger and BTB domain containing 7C	Q8VCZ7	-0,214	1,82E-13	1107,000	Nucleus	transcription regulator
ZCCHC24	zinc finger CCHC-type containing 24	B2RVL6	-0,114	3,12E-04	9927,000	Other	other
Zfp532	zinc finger protein 532	S4R1P1	-0,130	5,35E-06	4185,000	Other	other
ZFR2	zinc finger RNA binding protein 2	F6VRB4	-0,179	2,24E-10	1809,000	Other	other
ZMIZ1	zinc finger MIZ-type containing 1	Q6P1E1	-0,261	3,19E-12	460,000	Nucleus	transcription regulator
Zmiz1os1	--	Zmiz1os1	-0,085	2,83E-03	17592,000	Other	other
ZNF18	zinc finger protein 18	Q810A1	-0,120	7,35E-05	7538,000	Nucleus	transcription regulator
ZNF76	zinc finger protein 76	A0A3B2W3I6	-0,169	6,07E-09	2377,000	Nucleus	transcription regulator
ZNF366	zinc finger protein 366	Q6NS86	-0,130	7,47E-07	4635,000	Nucleus	transcription regulator
ZNF516	zinc finger protein 516	A0A494BA37	-0,114	1,70E-05	9479,000	Nucleus	transcription regulator
ZNF532	zinc finger protein 532	Zfp532	-0,130	5,35E-06	4185,000	Nucleus	transcription regulator
ZNF622	zinc finger protein 622	A0A2I3BPL6	-0,115	7,85E-05	7212,000	Nucleus	other
ZNF385C	zinc finger protein 385C	A2A5E8	-0,321	3,58E-13	169,000	Other	other
